# Supplementary material for: Learning physical characteristics like animals for legged robots
Source: Natl Sci Rev. 2023 Feb 22;10(5):nwad045. doi: 10.1093/nsr/nwad045 (PMC10089589; doi:10.1093/nsr/nwad045)
Supplement: nwad045_Supplemental_Files [file nwad045_supplemental_files.zip]

Archive with 6 entries (6 files):
- Supplementary_Materials.pdf
- video_1.mp4
- video_2.mp4
- video_3.mp4
- Video_4.mp4
- Video_5.mp4
